# Supplementary material for: Risk Threshold and Assessment of Chloramphenicol Antibiotics in Sediment in the Fenhe River Basin, China
Source: Toxics. 2023 Jun 30;11(7):570. doi: 10.3390/toxics11070570 (PMC10385513; doi:10.3390/toxics11070570)
Supplement: Supplementary file 1 [file toxics-11-00570-s001.zip]

Archive with 1 entries (1 files):
- toxics-2437681-supplementary.pdf
